# Supplementary material for: ATGL links insulin dysregulation to insulin resistance in adolescents with obesity and hepatosteatosis
Source: J Clin Invest. 2025 Mar 17;135(6):e184740. doi: 10.1172/JCI184740 (PMC11910223; doi:10.1172/JCI184740)
Supplement: Supporting data values [file jci-135-184740-s103.xlsx]

## Sheet: Table 1
Code	Sex	Age	Height (m)	Weight (kg)	BMI	Body Fat %	DEXA LBM	Waist	Hip	Waist-to-Hip	Visc AT	Subq AT	Vis/(Vis+Sub)	Deep-Subq AT	Sub-Subq AT	Deep to Sub Subq Ratio	pdFF	Fast Gluc	Fast Ins	Fast Cpep	HOMA-IR	WBISI	NEFA
IR1	1	16	1.71	105.8	36.1821	42.4	60.1919	113	117	0.965812	143	510	0.218989	205	122	1.68033	19.8	96	35.5	1499	8.41481	1.14053	0.501176
IR2	2	15	1.74	111.3	36.7618	40.5	69.3134	105	119	0.882353	117	492	0.192118	143	154	0.928571	22.3	90	50	1292.5	11.1111	0.909798	0.320005
IR3	2	15	1.65	162	59.5041	58.1	69.2151	137.5	162.5	0.846154							0.7	82	22.5	1227.5	4.55556	2.89976	0.313136
IR4	1	17	1.84	185.8	54.8795	47.8	95.1136	151	154	0.980519	95	796	0.106622	400	147	2.72109	3	103	80	2023	20.3457	0.679876	0.279864
IR5	1	17	1.765	114.5	36.755	40.5	70.2295	120	121	0.991736	186	558.7	0.249765	248.45	107.4	2.31331	21.1	89	63	2720	13.8444	0.720984	0.3917
IR6	2	18	1.62	77.5	29.5306	39	48.0227	101.1	103.5	0.976812	72.3	361.9	0.166513	151.4	61.3	2.46982	12.6						0.540029
IR7	1	16	1.67	116.9	41.9162	47.2	62.4133	129.5	128.5	1.00778	158.58	657.31	0.194364	272.48	132.41	2.05785	30.4	111	66	1920	18.0889	0.489181	0.615374
IR8	1	14	1.785	130.73	41.0297	41.1	78.0661	126	132	0.954545	98.46	586.09	0.143832	204.09	150.87	1.35275	16.2	87	39	1580	8.37778	1.24898	0.259256
IR9	2	16	1.68	86.4	30.6122	44	53.701	99	110	0.9	86.49	408.15	0.174854	147.48	101.94	1.44673	30	75	34	1094	6.2963	1.24423	0.446438
IR10	2	14	1.53	99	42.2914	50.3	49.9008	125	129	0.968992	63.44	599.5	0.0956949	234.52	169.17	1.3863	1.2	94	45	1486	10.4444	0.675363	0.684265
IR11	1	18	1.77	96.3	30.7383	37	61.6762	106	114.5	0.925764													0.432615
IR12	2	12	1.48	67	30.588	35.8	43.7	101	108	0.935185	90.6	402.2	0.183847	143.1	82	1.74512	16.55	100	41	1350	10.1235	0.738261
IR13	2	16	1.73	93.4	31.2072	37.3	58.6	109	105	1.0381	80.1	491.9	0.140035	207.7	97.6	2.12807	5.37	99.5	46	1780	11.3012	0.734681
IR14	1	10	1.43	80.2	39.2195	50.3	38.5156	107	111	0.963964	85	564.1	0.130951	151.5	179.2	0.845424	22.82	93.5	35.5		8.19568	0.846116
IR15	1	19	1.6	103.2	40.3125	47.3	51.6	110	131	0.839695	57.7	337.7	0.145928	128.3	92.2	1.39154		85	33.5	1800	7.03086	0.758154
IR16	1	15	1.54	108.3	45.6654	42.5	59	107	120	0.891667	108.1	676.9	0.137707	263.9	189.8	1.39041	24.1	83.5	82.5	2610	16.995	0.4727
IR17	1	14	1.59	89.9	35.5603	40.7	49	107	116	0.922414								103.5	36.5	1270	9.32	0.8836
IS1	1	15	1.758	118	38.1807	35.5	76.323	118	122	0.967213	29	479	0.0570866	186	172	1.0814	1.9	85	15	892.5	3.14815	3.93513	0.723169
IS2	2	18	1.57	88.6	35.9447	43.2	50.4451				39	621	0.0590909	204	211	0.966825	1.9	89	15	866.5	3.2963	4.25258	0.530695
IS3	2	17	1.6	84.5	33.0078	48.3	44.8565	101	119	0.848739	65	544	0.106732	217	155	1.4	4.6	93.5	17	972.5	3.92469	2.91944	0.437324
IS4	2	21	1.524	75.45	32.4855	40.9	46.4975	95.5	114.5	0.834061	47.34	534.46	0.0813682	183.57	175.63	1.04521	0.974	88	31	1400	6.7358	1.58789	0.420739
IS5	1	16	1.74	103.4	34.1525	38.6	65.1612	113	120	0.941667	75.6718	638.653	0.105935	265.392	156.133	1.69978	2.4	93	31.5	1146.5	7.23333	2.14353	0.363406
IS6	2	13	1.52	124.4	53.8435	53	58.5681	144.5	152.5	0.947541	104.53	966.18	0.0976268	417.45	206.87	2.01793	2.8	92	20	748	4.54321	2.31059	0.413163
IS7	1	17	1.75	83.2	27.1673	23.4	66.2657	92	110	0.836364	53.3	206.93	0.204819	77.4	56.14	1.3787	2.1						0.243007
IS8	1	20	1.62	118.2	45.0389	43.8	62.5				129.2	801	0.138895	306.1	194	1.57784	3.76	100.5	19.5	1240	4.83889	2.40753
IS9	1	18	1.66	116.7	42.3501	43.8	61.2	109	125	0.872	56.9	639.5	0.0817059	231.7	227.1	1.02026	1.57	87	15.5	585	3.32963	3.64742
IS10	2	10	1.53	66.1	28.237	36.8	39.5	88	100	0.88	11	197.8	0.052682	69.3	63.3	1.09479	1.8	88.5	20	585	4.37037	2.8433
IS11	1	17	1.66	106	38.4671	50.3	49.3423	112	129	0.868217	52.6	854.5	0.057987	324.9	242.5	1.33979	1.65	87	18	1035	3.86667	2.64934
IS12	2	21	1.81	113.9	34.7669	26.4	76.7	104	114	0.912281	60.2	402.8	0.130022	168.6	80.1	2.10487	4.8	97.5	9.5	1095	2.285	3.9023
IS13	1	10	1.57	59.2	24.0172	40.8	39.9	90	89	1.01124	32.3	383.3	0.077719	140.3	105.1	1.33492	4.2	73.5	23.5	940	4.261	2.4818

## Sheet: Figure 1
Code	Gluc0	Gluc20	Gluc30	Gluc60	Gluc100	Gluc110	Gluc120	Gluc180	Gluc220	Gluc230	Gluc240	Ins0	Ins20	Ins30	Ins60	Ins100	Ins110	Ins120	Ins180	Ins220	Ins230	Ins240	Perc Ins Increase Step1	Perc Ins Increase Step2	M1/LBM/Ins100-120	M2/LBM/Ins220-240	FFA0	FFA20	FFA30	FFA100	FFA110	FFA120	FFA220	FFA230	FFA240	FFA1Sup	FFA2Sup	Gly Inf -30	Gly Inf -20	Gly Inf -10	Gly Inf 0	Gly Inf 20	Gly Inf 30	Gly Inf 90	Gly Inf 100	Gly Inf 110	Gly Inf 120	Gly Inf 210	Gly Inf 220
IR1	95	96	97	96	98	95	96	77	89	87	88	21.38	37.445	24.11	23.4		29.425	28.22	156.24		158.065	163.84	4.25936	482.212	0.478843	0.436679	0.501176	0.4576	0.408014	0.321078	0.304764	0.190351	0.000164403	0	0	-0.40284	-0.99988	6.9	6.1	6.7	7.6	8.5	9.1	8.6	9.2	10.2	9.5	12.1	10.4
IR2	86	91	98	86	100	95	96	95	97	98	84	32.535	52.705	51.095	46.01	70.655	61.175	60.1	191.94	225.14	260.46	249.18	40.7782	438.952	0.923006	1.22706	0.320005	0.286089	0.262262	0.0886034	0.0373002	0.0383735	0.0119706	0	0	-0.810818	-0.986215	6.7	6.2	8	7.1	8.5	8.8	11.4	12.4	11.5	6.5	11.5	13
IR3	83	86	86	87	86	85	83	85	96	86	84	19.765	25.045	20.785	19.69	26.815	30.585	24.56	197.61	166.1	294.12	193.12	24.9485	896.021	0.394712	0.41345	0.313136	0.374098	0.261403	0.224482	0.130032	0.157509	0	0	0	-0.460254	-1	4.9	3.8	3.5	3.7	4.8	5	8	5.3	7.3	5.5	8.2	9.6
IR4	130	122	123	127	131	136	137	127	135	135	132	86.94	97.655	84.27	113.83	120.16	124.57	138.77	356.7	296.3	360.6	373.85	42.6366	283.371	1.34401	0.816862	0.279864	0.226414	0.256037	0.192927	0.147634	0.149781	0.0482478	0.0229181	0.0263527	-0.356771	-0.872076	5.4	5.8	6.2	5.5	7	6.3	6.6	6.6	6.5	7.2	7.1	7.4
IR5	93	97	98	100	92	91	88	95	96	93	87	30.635	56.24	50.405	64.085	76.41	73.315	63.735	253.68	179	346.58	180.13	55.4924	414.066	1.01315	1.32075	0.3917	0.438066	0.37002	0.159655	0.121231	0.0922526	0.0785145	0.0405201	0.0510383	-0.688995	-0.858247	4.7	6.3	6	4.6	6.7	7.1	7.2	8.5	6.9	6.6	7.6	7.9
IR6	76	79	78	87	99	99	98	86	90	90	92	29.96	28.316	29.765	54.841	91.59	103.732	94.314	178.1	179.18	174.78	172.72	228.979	498.221	2.01041	1.7011	0.540029	0.556772	0.441501	0.19443	0.180906	0.179833	0.0175517	0.00531619	0.0068188	-0.639103	-0.980702	8.5	6.9	6.6	6.3	7	9.1	9	8.4	8.1	8.9	9	11.5
IR7	106	113	111	107	98	98	98	110	95	94	99	60.451	85.197	81.956	92.015	80.378	78.785	89.321	343.96	329.28	363.82	356.28	9.17383	361.055	1.32709	0.883463	0.615374	0.463825	0.445794	0.15064		0.212246	0.0162637	0.0139025	0.07508	-0.643061	-0.930986	6.7	5.6	6	5.4	5.9	6.4	8.7	8	8.5	7	11.6	11.1
IR8	94	94	97	95	96	94	95	96	88	95	98	50.281	67.819	68.891	66.021	71.216	77.339	85.597	239.56	266.3	273.4	318.18	25.221	358.781	0.999803	1.6312	0.259256	0.293172	0.307125	0.284586	0.290596	0.165451	0.0134732	0.0128292	0.00789209	-0.138351	-0.960218	6.3	6.2	5.4	6.9	6.5	7.4	5.5	8.6	9.4	9.1	8.5	10.6
IR9	78	79	81	88	88	89	83	84	85	81	75	25.356	50.685	49.51	58.855	68.417	63.582	64.679	211.98	206.52	211.66	190.06	56.6519	384.457	1.22082	1.42471	0.446438	0.480998	0.419176	0.25389	0.202801	0.171247	0.0100387	0.0216302	0.0201276	-0.533691	-0.961536	3.5	3.2	3.2	3.3	3.4	4.1	4.8	5.2	5.7	6	6.4	6.6
IR10	91	97	97	99	99	97	95	97	94	91	91	44.565	57.672	60.104	65.872	70.741	69.611	78.51	246.02	306.28	312.42	297	34.8162	464.06	1.46198	1.28026	0.684265	0.597856	0.592123	0.359106	0.310783	0.305664	0.0103998	0.0091712	0.00569028	-0.479496	-0.986522	3.8	4.6	4.6	5.1	5.6	6	6.5	8.5	7.2	8.7	10.4	12.1
IR11	87	88	88	86	83	82	80	87	86	84	82	29.629	45.495	36.982	34.897	54.037	52.22	51.792	197.961	220.9	211.7	195.68	40.9817	460.434	0.854187	0.646778	0.432615	0.462305	0.300135	0.15107	0.150251	0.162536	0.0159283	0.0230949	0.0183854	-0.611853	-0.951962	6.1	6	6.8	5	7.4	5.8	9.8	10.5	10.1	9.2	11.4	11.2
IR12	93	93	96	94	96	91	95	102				32			42		45	37	222		187	192	28.125	492.188	0.938215	1.89432													6.6		6.6			8.4				12.1
IR13	97	95	96	103	100	97	101	103	102	100	100	15			172		162	171	181		171		1010	1040	2.8413	0.968758												6.3	6.8	8.2	8			9	6.6	8.7	9.7	12.9	10
IR14	101	103	102	101	101	100	99	100	100	95	97	33			50		34	32	173		169	166	0	407.576	0.856796	0.952123												4.9	6.6	7	7.1			6.7	6.5	7.2	5.5	12.2	11.2
IR15	79	88	88	85	89	89	92	86	88	88	88	43			71		90	78	236		250	280	95.3488	516.279	1.62791	1.77624												6.6	6.9	6.8	6.3			8.7	7.1	7.1	6.8	10.6	7.8
IR16	88	87	91	94	91	89	90	92	86	97	96	45			98		61	59	246		263	152	33.3333	361.111	1.01695	1.19363													8.6		8.8				10.6	7.8		14.8
IR17	91	94	96	94	92	92	92	88	94	84	95	24			26			23	158		169	168	-4.16667	602.083	0.469388	0.469895													8.6		7.2						9.3
IS1	81	56	94	118	100	96	92	100	102	93	99	9.305	29.03	33.42	36.33		32.005	34.045	173.74		172.07	146.565	38.074	566.089	0.432701	0.358304	0.723169	0.695117	0.810192	0.114213	0.122403	0.180965	0.0169521	0.016133	0.0200235	-0.812616	-0.976168				7.3	6.9	7.9	14.9	16.8	19.3	16.3	15.8
IS2	80	83	91	92	91	88	86	75	91	92	81	10.74	17.275	21.41	20.275		18.515	19.09	115.605		139	120.55	14.1275	687.709	0.372732	0.23007	0.530695	0.428724	0.504486	0.286621	0.254269	0.317949	0.020433	0.00487124	0.0126521	-0.413323	-0.974072	4.3	4.2	3.6	3.6	3.5	6	7.3	7.2	8.8	7.1	7.1	7
IS3	89	91	90	91	91	89	92	88	93	78	76	15.365	40.985	34.615	39.56		47.35	50.255	191.75		185.895	138.2	60.9493	434.428	1.08797	0.398672	0.437324	0.461691	0.403334	0.158851	0.123223	0.0982418	0.0210473	0.0106045	0.0331281	-0.707978	-0.950259	6.9	7.4	7	6.1	11.2	9.76	12.2	12.1	11.8	9.6	12.6	12.7
IS4	89	89	91	89	87	87	90	84	96	86	88	12.44	20.83	16.155	18.92	20.23	22.135	22.05	137.585	163.6	170.32	153.28	30.3288	885.736	0.461781	0.13211	0.420739	0.479095	0.456777	0.100699	0.0955799	0.0763325	0.0116283	0.0106045	0.0177711	-0.79905	-0.970512	8.2	9.8	10.3	5.7	7.2	6.5	10.1	10.2	10.3	10.6	9.4	9.7
IS5	106	108	106	102	107	104	105	95	93	87	100	29.756	44.241	47.5	41.315	63.899	57.173	54.81	171.08	199.91	221.122	232.86	44.7624	438.196	0.899728	0.538601	0.363406	0.241779	0.21516	0.142675	0.135713	0.131618	0.00528076	0.00794264	0.00569028	-0.500203	-0.976944	3.3	3.9	3.1	4.7	6.6	10	8	9	9.2	8.7	13.1	9.5
IS6	94	97	98	97	94	93	95	122	85	87	100	22.103	31.568	35.748	34.783	35.1	38.841	39.204	216.38	187.8	196.22	186.34	26.5335	537.851	0.643951	0.634424	0.413163	0.533357	0.457186	0.226217	0.220279	0.218845	0.0290329	0.026371	0.0218663	-0.526011	-0.944953	4.1	4.8	5.6	3.8	3.5	3.4	3.1	3.7	3.6	5.2	5.5	5
IS7	93	91	91	89	85	98	93	96	79	73	86																0.243007	0.08268	0.0736706	0.0359948	0.0243234	0.0165426	0.00978548	0.0206378	0.0218663	-0.807539	-0.869066	12.6	14.3	12.2	16.5	16.8	17.4	14.9	16.4	18.4	21.3	18.5	17.1
IS8	96	94	95	89	97	97	90	91	91	90	90	23			32		26	31	122		162	138	23.913	552.174	0.456	0.506151												6.9	7.2	7.8	6			9.6	12.2	12.7	11.4	16.8	16.1
IS9	90	88	85	94	94	91	92	85	87	90	90	15			35		28	36	172		209		113.333	1293.33	0.522876	0.196863													7.9		8.5					12.7	12.9
IS10	80	87	89	88	85	89	88	87	88	86	87	19			25		27	26	218		282	234	39.4737	1257.89	0.670886	0.881662												7.5	6.8	7	7.7			11.4	11.4	12.4	13.7	15	12.6
IS11	84	88	91	88	91	93	93	91	101	91	82	13			17		21	23	133		161	181	69.2308	1215.38	0.445865	0.57264												5.1	6.4	6	6.4			11.9	11.4	10.5	10.5	15.9	16.7
IS12	91	94	95	91	92	89	90	96	102	92	85							12	170		193	165			0.156454	0.228678													13.2							15.6	14.1
IS13	94	98	95	101	98	98	97	101	111	86	91	21			24		24	24	180		193	206	14.2857	850	0.601504	0.417941												5.4	6.6	6.4	7.2			11.2	10	9	9.5	11.8	11.8
[truncated: 19 more columns]

## Sheet: Table 2
Code	Sex	Age	Height (m)	Weight (kg)	BMI	Body Fat %	DEXA LBM	Waist	Hip	Waist-to-Hip	Visc AT	Subq AT	Vis/(Vis+Sub)	Deep-Subq AT	Sub-Subq AT	Deep to Sub Subq Ratio	pdFF	Fast Gluc	Fast Ins	Fast Cpep	HOMA-IR	WBISI	NEFA	AT_IR	M1	M2	M1/Ins100-110	M2/Ins220-240
IR1	1	16	1.71	105.8	36.1821	42.4	60.1919	113	117	0.965812	143	510	0.218989	205	122	1.68033	19.8	96	35.5	1499	8.41481	1.14053	0.501176	10.7151	0.81	4.96	0.028103	0.0308165
IR2	2	15	1.74	111.3	36.7618	40.5	69.3134	105	119	0.882353	117	492	0.192118	143	154	0.928571	22.3	90	50	1292.5	11.1111	0.909798	0.320005	10.4113	1.58	4.55	0.0246965	0.018577
IR3	2	15	1.65	162	59.5041	58.1	69.2151	137.5	162.5	0.846154							0.7	82	22.5	1227.5	4.55556	2.89976	0.313136	6.18912	0.59	4.49	0.0215959	0.0206171
IR4	1	17	1.84	185.8	54.8795	47.8	95.1136	151	154	0.980519	95	796	0.106622	400	147	2.72109	3	103	80	2023	20.3457	0.679876	0.279864	24.3313	0.45	1.99	0.00352021	0.0057919
IR5	1	17	1.765	114.5	36.755	40.5	70.2295	120	121	0.991736	186	558.7	0.249765	248.45	107.4	2.31331	21.1	89	63	2720	13.8444	0.720984	0.3917	11.9997	1.94	4.92	0.0272651	0.0209151
IR6	2	18	1.62	77.5	29.5306	39	48.0227	101.1	103.5	0.976812	72.3	361.9	0.166513	151.4	61.3	2.46982	12.6						0.540029	16.1793	1.61	3.46	0.0166761	0.0197084
IR8	1	14	1.785	130.73	41.0297	41.1	78.0661	126	132	0.954545	98.46	586.09	0.143832	204.09	150.87	1.35275	16.2	87	39	1580	8.37778	1.24898	0.259256	13.0357	0.57	1.28	0.00730295	0.00447615
IR9	2	16	1.68	86.4	30.6122	44	53.701	99	110	0.9	86.49	408.15	0.174854	147.48	101.94	1.44673	30	75	34	1094	6.2963	1.24423	0.446438	11.3199	1	2.65	0.0152534	0.0130705
IR10	2	14	1.53	99	42.2914	50.3	49.9008	125	129	0.968992	63.44	599.5	0.0956949	234.52	169.17	1.3863	1.2	94	45	1486	10.4444	0.675363	0.684265	30.4943	0.72	3.44	0.00986923	0.0112701
IR11	1	18	1.77	96.3	30.7383	37	61.6762	106	114.5	0.925764													0.432615	12.8179	0.84	4.41	0.0159444	0.0210575
IS1	1	15	1.758	118	38.1807	35.5	76.323	118	122	0.967213	29	479	0.0570866	186	172	1.0814	1.9	85	15	892.5	3.14815	3.93513	0.723169	6.72909	1.55	9.03	0.0469341	0.0566793
IS2	2	18	1.57	88.6	35.9447	43.2	50.4451				39	621	0.0590909	204	211	0.966825	1.9	89	15	866.5	3.2963	4.25258	0.530695	5.69966	0.55	6.15	0.0292514	0.0473897
IS3	2	17	1.6	84.5	33.0078	48.3	44.8565	101	119	0.848739	65	544	0.106732	217	155	1.4	4.6	93.5	17	972.5	3.92469	2.91944	0.437324	6.71949	0.65	5.89	0.013319	0.0363474
IS4	2	21	1.524	75.45	32.4855	40.9	46.4975	95.5	114.5	0.834061	47.34	534.46	0.0813682	183.57	175.63	1.04521	0.974	88	31	1400	6.7358	1.58789	0.420739	5.23399	0.32	8.46	0.0149034	0.0520936
IS5	1	16	1.74	103.4	34.1525	38.6	65.1612	113	120	0.941667	75.6718	638.653	0.105935	265.392	156.133	1.69978	2.4	93	31.5	1146.5	7.23333	2.14353	0.363406	10.8135	1.33	8.26	0.0226857	0.0378962
IS7	1	17	1.75	83.2	27.1673	23.4	66.2657	92	110	0.836364	53.3	206.93	0.204819	77.4	56.14	1.3787	2.1						0.243007		3.09	14.39

## Sheet: Figure 2
Code	Gly Inf 0	Gly Inf 20	Gly Inf 30	Gly Inf 90	Gly Inf 100	Gly Inf 110	Gly Inf 120	Gly Inf 210	Gly Inf 220	Gly Inf 230	Gly Inf 240	Perc Gly Step1Sup	Perc Gly Step2Sup	ATGL pre	ATGL post	HSL pre	HSL post	pdFF
IR1	7.6	8.5	9.1	8.6	9.2	10.2	9.5	12.1	10.4	8.6	9.8	-29.1924	-35.6875	0.348105	0.378756	0.804018	0.529639	19.8
IR2	7.1	8.5	8.8	11.4	12.4	11.5	6.5	11.5	13	15.8	7.1	-35.4993	-44.0089	0.322097	0.303392	0.640165	0.491307	22.3
IR3	3.7	4.8	5	8	5.3	7.3	5.5	8.2	9.6	8.3	6.4	-40.6982	-53.1913	0.2645	0.269567	0.408002	0.236447	0.7
IR4	5.5	7	6.3	6.6	6.6	6.5	7.2	7.1	7.4	7.9	7.3	-15.7729	-24.286	0.358914	0.314708	0.0347054	0.0190579	3
IR5	4.6	6.7	7.1	7.2	8.5	6.9	6.6	7.6	7.9	9.1	8.4	-27.5131	-36.5174	0.404203	0.279834	0.113094	0.191954	21.1
IR6	6.3	7	9.1	9	8.4	8.1	8.9	9	11.5	12	13.9	-19.0827	-41.9786	0.353882	0.263165	0.073948	0.104544	12.6
IR8	6.9	6.5	7.4	5.5	8.6	9.4	9.1	8.5	10.6	8.8	11	-25.5079	-38.6426	0.275686	0.387618	0.0465792	0.158036	16.2
IR9	3.3	3.4	4.1	4.8	5.2	5.7	6	6.4	6.6	8	7.9	-40.5072	-56.1792	0.352831	1.30375	0.247956	0.189006	30
IR10	5.1	5.6	6	6.5	8.5	7.2	8.7	10.4	12.1	12.3	11.8	-43.3872	-64.0574	0.544392	0.704749	0.34312	0.215516	1.2
IR11	5	7.4	5.8	9.8	10.5	10.1	9.2	11.4	11.2	9.1	9.2	-42.1659	-44.2061	0.467009	0.484055	0.0493262	0.256612
IS1	7.3	6.9	7.9	14.9	16.8	19.3	16.3	15.8		14.8	18.1	-61.0703	-59.3644	0.166052	0.108127	0.475827	0.29399	1.9
IS2	3.6	3.5	6	7.3	7.2	8.8	7.1	7.1	7	7.4	6.7	-50.3307	-46.1371	0.171334	0.130086	0.368773	0.245423	1.9
IS3	6.1	11.2	9.76	12.2	12.1	11.8	9.6	12.6	12.7	9.8	11.1	-42.9885	-43.6851	0.108574	0.0959101	0.342467	0.262251	4.6
IS4	5.7	7.2	6.5	10.1	10.2	10.3	10.6	9.4	9.7	11.6	11.2	-19.0992	-20.6059	0.233737	0.258223	0.123569	0.09633	0.974
IS5	4.7	6.6	10	8	9	9.2	8.7	13.1	9.5	13.7	15.2	-65.4171	-77.6298	0.228642	0.040151	0.154707	0.0764403	2.4
IS7	16.5	16.8	17.4	14.9	16.4	18.4	21.3	18.5	17.1	13.3	16.3	-25.1918	-17.101	0.346781	0.202083	0.232254	0.13604	2.1

## Sheet: Supplemental Figure 1
Code	Gluc 0 OGTT	Gluc 10 OGTT	Gluc 20 OGTT	Gluc 30 OGTT	Gluc 60 OGTT	Gluc 90 OGTT	Gluc 120 OGTT	Gluc 150 OGTT	Gluc 180 OGTT	Ins 0 OGTT	Ins 10 OGTT	Ins 20 OGTT	Ins 30 OGTT	Ins 60 OGTT	Ins 90 OGTT	Ins 120 OGTT	Ins 150 OGTT	Ins 180 OGTT	Cpep 0 OGTT	Cpep 10 OGTT	Cpep20 OGTT	Cpep 30 OGTT	Cpep 60 OGTT	Cpep90 OGTT	Cpep 120 OGTT	Cpep 150 OGTT	Cpep180 OGTT
IR1	95	107	150	189	189	143	141	112	74	36	113	247	338	232	166	187	172	37	1390	3260	5533	6100	5627	5467	5827	5253	1950
IR2	89	119	143	174	173	155	128	113	62	47	133	196	299	318	376	287	190	66	1238	2660	3413	4627	4693	6167	4880	4987	2533
IR3	86	98	79	109	124	105	114	94	68	22	53	45	93	139	67	67	32	20	1373	1677	1373	2430	4733	2600	3320	2403	1300
IR4	104	112	126	148	181	180	159	114	82	75	123	195	238	302	286	210	184	109	1893	2730	2897	4057	4880	4800	5973	3920	2870
IR5	89	106	121	126	136	142	137	125	95	65	196	296	423	376	316	320	299	118	2493	4880	6413	4908	8017	5633	6150	5142	4120
IR6
IR7	111	117	127	156	187	187	169	138	118	66	92	120	189	339	446	644	562	376	1920	2430	2437	3427	5333	6360	6400	5883	5720
IR8	87	111	136	150	111	121	112	94	74	39	174	418	623	192	190	101	63	28	1580	3287	6452	7528	4173	3800	3277	2587	1730
IR9	75	84	108	116	117	117	120	134	127	34	42	90	103	203	198	166	325	511	1094	1575	2305	2427	4607	4456	5995	5580	4764
IR10	94	123	129	158	164	157	152	123	100	45	165	185	332	433	491	639	486	253	1486	2985	3467	4724	6743	6995	8105	6728	4551
IR11
IR12	100	138	176	194	165	156	164	108	107	41	235	447	445	406	431	655	147	81	1350	3080	6080	6130	4680	5050	5470	3470	2470
IR13	99.5	100	113	147	149	128	147	155	135	46	75	187	364	377	210	374	372	322	1780	2020	3040	5670	7000	4610	5830	6570	5560
IR14	93.5	119	155	174	162	138	137	90	56	35.5	228	523	798	654	394	396	110	37
IR15	85	124	138	162	178	139	143	120	98	33.5	209	295	609	986	531	548	343	186	1800	5030	6920	8280	12980	8860	8780	7160	4960
IR16	83.5	93	119	131	145	145	133	132	139	82.5	170	405	480	582	543	560	595	662	2610	3590	6490	7790	8390	9990	8870	9190	9370
IR17	103.5	136	178	195	166	170	165	165	136	36.5	133	241	251	181	259	274	299	209	1270	2570	4110	4360	3660	5190	5410	6020	5400
IS1	86	85	96	99	102	124	118	115	120	14	31	34	43	40	62	53	41	91	918	1430	2700	3800	1927	2653	2547	4933	4187
IS2	87	106	144	137	118	119	101	82	100	14	67	141	98	50	56	35	11	35	840	2387	3753	3643	2650	2633	2793	1487	1803
IS3	92	120	144	154	154	146	137	74	62	14	73	128	102	152	127	118	23	9	932	2397	3323	2820	4080	4160	4920	2260	1190
IS4	86	104	116	147	152	149	127	123	81	28	94	125	157	191	178	143	170	66	1315	3180	4100	4527	3987	4747	4400	4360	2883
IS5	92	102	116	109	115	98	87	88	62	29	139	219	204	130	101	87	46	17	1043	2117	3560	3800	3200	2873	3227	1963	983
IS6	92	111	126	139	158	143	110	111	116	20	55	71	99	137	127	60	58	73	748	1423	1813	2130	3227	2970	1953	2000	2187
IS7
IS8	100.5	109	154	162	111	130	83	73	76	19.5	76	251	281	71	168	23	13	11	1240	1660	3250	3540	2130	3290	1570	880	770
IS9	87	90	99	107	94	101	107	75	77	15.5	40	67	118	55	72	103	34	24	585	770	1490	1530	1420	1760	2000	1700	1130
IS10	88.5	98	121	119	98	100	103	98	77	20	61	138	165	84	82	79	51	20	585	1230	2160	2370	2090	2400	2450	1590	770
IS11	87	115	134	151	135	133	123	112	113	18	117	149	158	114	87	59	46	40	1035	2340	3210	3860	4370	4020	3420	2960	2970
IS12	97.5	106	137	157	152	143	145	102	100	9.5	245	72	99	86	63	72	25	33	1095	1300	2660	3340	3960	3550	4010	1910	2110
IS13	73.5	114	130	124	108	119	98	112	109	23.5	79	162	169	82	118	55	93	79	940	2300	4050	3770	3070	3010	2350	3230	2600

## Sheet: Supplemental Figure 2
Code	Glucerol -20	Glycerol 0	Glycerol 100	Glycerol 110	Glycerol 120	Glycerol 220	Glycerol 230	Glycerol 240
IR1	15.873	20.586		15.729	19.613		16.402	13.761
IR2	12.076	14.067		18.927	20.335		18.25	17.181
IR3	32.569	31.892		28.049	29.944		25.301	22.332
IR4	33.444	29.688		26.256	26.377		23.357	24.571
IR5	39.909	14.9		14.321	15.897		16.389	16.233
IR6	16.4	19.149	14.449	13.739	15.424	13.828	11.345	11.168
IR7	16.222	27.736	16.843	16.4	12.675	11.877	14.129	13.119
IR8	15.291	17.168	14.804	12.055	11.877	11.256	11.522	9.838
IR9	16.8105	16.14	18.553	17.168	16.319	10.242	10.197	12.342
IR10	13.504	17.123	14.7995	16.2745	13.9955	9.125	8.3205	9.5495
IR11	10.9905	12.365	11.301	10.946	10.9905	8.3745	8.7735	8.5075
IR12
IR13
IR14
IR15
IR16
IR17
IS1	14.124	15.05		20.166	19.434		15.969	16.11
IS2	16.983	8.972		15.856	16.194		12	18.757
IS3	10.078	10.833		17.093	18.771		12.145	11.706
IS4	17.278	25.202		19.042	32.524		13.615	16.182
IS5	9.722	9.489	6.771	6.926	7.625	6.693	5.766	6.615
IS6	18.3295	26.888	19.1345	19.2685	19.134	18.017	18.8215	17.3915
IS7	12.631	13.874	7.798	8.9065	8.064	10.0605	7.931	7.7535
IS8
IS9
IS10
IS11
IS12
IS13
